# Supplementary material for: Cognitive Profile of Autism and Intellectual Disorder in Wechsler’s Scales: Meta-Analysis
Source: Eur J Investig Health Psychol Educ. 2026 Jan 14;16(1):12. doi: 10.3390/ejihpe16010012 (PMC12839676; doi:10.3390/ejihpe16010012)
Supplement: Supplementary file 1 [file ejihpe-16-00012-s001.zip]

Archive with 4 entries (4 files):
- Suplement 3 funnel plots.pdf
- Suplementar 2 - Indexs.pdf
- Suplementar material 4 - Sensitivity and Confiabilidade.pdf
- Suplementar material bias and hetero.pdf
